# Supplementary material for: cometrics: A New Software Tool for Behavior-analytic Clinicians and Machine Learning Researchers
Source: Behav Anal Pract. 2023 Jun 8;16(4):1270–9. doi: 10.1007/s40617-023-00817-w (PMC10700284; doi:10.1007/s40617-023-00817-w)
Supplement: Supplementary file 1 — (XLSX 9 kb) [file 40617_2023_817_MOESM1_ESM.xlsx]

## Sheet: Data
Assessment:____________										Session Data
Client:________			Data Coll.							Frequency																						Duration
Session	Cond.	Date	Therapist	Primary	Reliability		Notes	Sess. Dur. (mins)		a	s	d	f	g	j	h	k	l	q	w	e	r	t	y	u	i	o	p	z	n	9	1	2	3	4	5	ST	PT
										hitting	kicking	pushing	grab_scratch	head butting	hair pulling	biting	choking	sib-head bang	sib-head hit	sib-self-hit	sib-biting	sib-eye poke	sib-body slam	sib-hair pull	sib-choking	sib-pinch_scratch	throwing object	kick_hit object	flip furniture	flop	no bx	st- rock	st-hand flap	st-touch/tap	st-head swing	stereovox	Session Time	Pause Time

## Sheet: Conditions
MLCODING
